# Supplementary material for: Missing Measurements of Sesquiterpene Ozonolysis Rates and Composition Limit Understanding of Atmospheric Reactivity
Source: Environ Sci Technol. 2024 Apr 26;58(18):7937–46. doi: 10.1021/acs.est.3c10348 (PMC11080055; doi:10.1021/acs.est.3c10348)
Supplement: Supplementary file 1 — es3c10348_si_001.xlsx [file es3c10348_si_001.xlsx]

## Sheet: Summary
Supporting Information for:
Missing measurements of sesquiterpene ozonolysis rates and composition limit understanding of atmospheric reactivity
Gabriel Isaacman-VanWertz1*, Graham Frazier1, Jeff Willison2, Celia Faiola3,4
1 Charles E. Via, Jr. Department of Civil and Environmental Engineering, Virginia Tech, Blacksburg, VA 24061, United States
2 U.S. Environmental Protection Agency, Research Triangle Park, NC 27709, United States
3 Department of Ecology and Evolutionary Biology, University of California Irvine, Irvine, CA, 92697-2525, United States
4 Department of Chemistry, University of California Irvine, Irvine, CA, 92697-2525, United States
*Corresponding Author. Gabriel Isaacman-VanWertz, contact by email at ivw@vt.edu
Summary: 3 Sheets containing 3 Tables

## Sheet: Table S1. MT Frac
		Reference:	McGlynn et al. (2021)	Noe et al. (2012)	Yáñez-Serrano et al. (2018)	Jones et al. (2011)	Hakola et al. (2012)	MEGAN	Geron et al. (2000)
		Reference no.:	25	89	90	88	49	*
Average Conc	Known k_O3	Source:	SEUS	Hemiboreal forest	Amazon	Borneo	Boreal	Global Model	Review
0.326917	9.6e-17	pinene_a	0.456757	0.250564	0.3468	0.0842105	0.496255	0.252979	common
0.211646	2.2e-16	limonene	0.108009	0.398227	0.246693	0.249123	0.0561798	0.162126	common
0.110747	5e-19	camphene	0.118361	0.0667461	0.0321773	0.231579	0.104869	0.0219064	common
0.0790841	1.9e-17	pinene_b	0.121468	0.0737439	0.082231	0	0.117978	0.0401617
0.0995231	4.8e-17	carene_3	0	0.196946	0.00250268	0.077193	0.220974	0.0243404	common
0.0770707	1.6e-16	terpinene_g	0.00958231	0	0.0178763	0.357895	0	0.0243188
0.0314623	4.7e-16	myrcene	0	0	0.157311	0	0	0.176678	common
0.0275553	0	cymene_p	0.0555455	0	0.082231	0	0	0.0108819
0.00711316	5.2e-17	phellandrene_b	0.0355658	0	0	0	0	0.0270209	common
0.00585312	8.3e-17	sabinene	0.0292656	0	0	0	0	0.0170383
0.0053871	0	tricyclene	0.0269355	0	0	0	0	0.00243404
0.000749064	1.6e-15	terpinolene	0	0	0	0	0.00374532	0.0202657
0	5.1e-16	ocimene_t_b	0	0	0	0	0	0.141342	common
0	5.1e-16	ocimene_c_b	0	0	0	0	0	0.031802
0	2.9e-15	phellandrene_a	0	0	0	0	0	0.0162126
0.00643547		terpinene_a	0	0	0.0321773	0	0	0.0189147
0.00637925		thujene_a	0.0181237	0.0137725	0	0	0	0.00486808
0.00407707		fenchene_a	0.0203854	0	0	0	0	0.00060851
0		ocimene_al	0	0	0	0	0	0.00353355
0		verbenene	0	0	0	0	0	0.00135105
0		bornene	0	0	0	0	0	0.00060851
0		fenchene_b	0	0	0	0	0	0.00060851
		Frac Known	0.961491	0.986227	0.967823	1	1	0.969507
		Frac Unknown	0.0385091	0.0137725	0.0321773	0	0	0.0304929
		H_alpha	1.78345	1.46541	1.72244	1.45884	1.35263	2.24879
		D_alpha, effective species	5.95033	4.3293	5.59816	4.30095	3.86757	9.47622
		number species	11	6	9	5	6	22
		fraction effective species	0.540939	0.721549	0.622018	0.860191	0.644595	0.430737

## Sheet: Table S2. SQT Frac
				Concentrations											Emissions																																Emissions from Duhl et al., 2008 -->
			Category (Fig. 3):	Scots pine		Amazon	S.E. US		Pine forest (CA)	Pine forest (CO)	Boreal forest			Savannah	Model	Trees																		Shrubs						Amazon soils		Wetlands	Boreal Floor		Tundra
			Reference:	Faiola et al. (2019)		Yee et al. (2018)	Frazier et al. (2022)		Bouvier-Brown et al. (2009)	Chan et al. (2016)	Hellen et al. (2018)	Hakola et al. (2012)	Vestenius et al. (2021)	Jaars et al. (2016)	MEGAN	Faiola et al. (2018)		Joutsensaari et al. (2015)		Kivimäenpää et al. (2020)		Ylisirniö et al. (2020)	Hellen et al. (2021)	Jiang et al. (2016)	Vo and Faiola (2023)		Ryde et al. (2021)		Thomas et al. (2023)	Bison et al. (2018)		Zeng et al. (2022)	Haberstroh et al. (2018)		Simin et al. (2021)				Zhang et al. (2023)	Bourtsoukidis et al. (2018)		Hellen et al. (2020)	Maki et al. (2019)	Wang et al. (2018)	Ghimire et al. (2022)		Helmig et al. (2007)
			Reference no.:	40		38	26		48	70	24	49	71	72	*	29		77		78		76	28	81	83		82		79	41		80	84		86				85	73		27	74	75	87
Average Emis	Average Conc	Known k_O3	Source:	Healthy Scots Pine	Stressed Scots Pine	Amazon	SEUS Forest	SEUS Farm	CA Pine Forest	CO Pine Forest	Boreal Forest	Boreal Forest	Boreal Forest	Savannah S. Africa	Global Model	Healthy Scots Pine	Stressed Scots Pine	Healthy Scots Pine	Stressed Scots Pine	Healthy Scots Pine	Stressed Scots Pine	Scots Pine	Downy birch	Stressed Balsam Poplar	Healthy Canary Pine	Stressed Canary Pine	Healthy Mountain Birch	Stressed Mountain Birch	Norway spruce	Healthy Croton floribundus	Stressed Croton floribundus	Chinese subtropical trees	Cork Oak	Labdanum	Salix myrsinite	Betula nana	Cassiope tetragona	Rhododendron lapponicum	Chinese shrubs	Amazon Soil (Site 1)	Amazon Soil (Site 3)	Wetlands	Boreal Forest Floor	Boreal Forest Floor	Healthy Tundra	Stressed Tundra	Loblolly Pine	White Pine	Beach Pine
0.15749	0.154055	1.2e-14	caryophyllene_b	0.0706906	0.0277519	0	0.0738946	0.0767213	0	0.1375	0.614173	0	0.693878	0	0.352064	0.0681846	0.0472169	0.134638	0.0628344	0.0334448	0.0124626	0.00254669	0.361568	0	0.00346371	0.00289673	0.423255	0.405504	0.00177933	0.082038	0.924167	0.166752	0	0.0608679	0.01858	0.154339	0.0754642	0.0160129	0.214265	0.0532015	0.441382	0	0.138178	0.775591	0.0344037	0.0364092	0.479381	0.07	0.0594059
0.11328	0.0498873	5.6e-16	farnesene_b	0.074497	0.183415	0	0	0	0.135135	0	0.0944882	0	0.0612245	0	0.0352064	0.0696262	0.0299504	0.328977	0.312066	0.130435	0.0782652	0.784805	0.120733	0	0	0	0	0	0.489315	0	0.000742005	0	0	0	0.865461	0	0	0	0	0.0094162	0.129484	0	0.0552908	0	0	0	0.128866	0.03	0.029703
0.149361	0.054102	5.9e-16	farnesene_a	0	0.357314	0	0	0.0260963	0.211712	0	0	0	0	0	0.0352064	0.0266014	0.0520697	0.0525292	0.0294857	0.598662	0.814058	0.164686	0.0992415	0.0828402	0.984045	0.986001	0.000630305	0.00058878	0.399993	0	0	0	0	0.00625855	0	0	0	0	0.221198	0.00282486	0.00174978	0.138865	0	0	0	0	0.00515464	0.57	0.039604
0.0469257	0.0279373	1.2e-14	humulene_a	0	0	0	0.0438747	0	0	0	0	0.109589	0	0.153846	0.0704128	0	0	0.00650885	0.00983886	0	0	0.00297114	0.118837	0	0	0	0.11714	0.113703	1.77933e-05	0	0	0.0280469	0	0	0	0.547175	0.200707	0.0925098	0	0.019774	0.0664917	0.00338696	0.0269959	0.0590551	0.00458716	0.00578567	0.108247	0.05	0
0.0567062	0.0109883	1.5e-16	copaene_a	0	0	0.0300842	0.0487345	0.0465482	0	0	0	0	0	0	0.104492	0	0	0.00583658	0.0104408	0	0	0.00212224	0	0.160947	0	0	0.00192261	0.00195434	0	0	0	0.0387557	0.354422	0	0	0	0.64264	0	0	0	0	0	0	0	0.24605	0.228737	0	0	0
0.0132876	0.0281764	5e-19	longifolene	0	0	0	0	0.0796016	0.0810811	0.0625	0	0.086758	0	0	0.0783689	0	0	0.160674	0.235088	0.0735786	0.00648056	0.000141483	0	0	0	0	0	0	0	0	0	0	0	0	0	0	0	0	0.108198	0	0	0	0	0	0	0.000810731	0	0	0
0.0044397	0.0167294	2.8e-17	cedrene_a	0	0	0	0.0681931	0.115831	0	0	0	0	0	0	0.0156738	0	0	0	0	0	0	0	0	0	0	0	0	0	0	0	0	0	0	0	0	0	0	0	0.122697	0.00282486	0.000874891	0	0	0	0	0	0.00515464	0.01	0
0.004082	0.0487914	1e-17	isolongifolene	0	0	0	0	0	0	0	0	0.305936	0	0.230769	0.00522459	0	0	0	0	0	0	0	0	0	0	0	0	0	0	0	0	0	0	0	0	0	0	0	0.11865	0	0	0.00338696	0.0013943	0.0019685	0	0	0	0	0
0.00524259	0.0419081	0	longicyclene	0	0	0	0	0	0	0	0.015748	0.194064	0.0204082	0.230769	0.00522459	0	0	0	0	0	0	0	0.102402	0	0	0	0	0	0	0	0	0.0127486	0	0	0	0	0	0	0	0	0	0	0.00211206	0.0452756	0	0	0	0	0
0.064309	0.0691604		cadinene_d	0.377923	0.14395	0.158845	0.0393804	0.0644032	0	0	0	0	0	0	0.00352064	0.381438	0.35997	0.223287	0.197362	0.0468227	0.0169492	0	0	0	0.002123	0.00122832	0	0	0	0	0	0	0.185103	0.0787771	0	0	0	0	0	0	0	0.461473	0.23843	0	0.0463812	0.0346403	0	0.02	0.049505
0.00343253	0.0569323		bergamotene_a	0	0	0	0.0291607	0.0565543	0.540541	0	0	0	0	0	0.0281651	0	0	0	0	0	0	0	0	0.0369231	0	0	0	0	0	0	0	0	0	0	0	0	0	0	0	0.00188324	0.0428696	0	0	0	0	0	0.113402	0	0.762376
0.0234044	0.0483511		muurolene_a	0.206634	0.0793957	0.108303	0.0449998	0.071214	0	0.0375	0	0	0	0	0.00352064	0.121298	0.164469	0.0116732	0.0187548	0	0	0	0	0.295858	0	0	0	0	0	0	0	0	0	0.0326533	0	0	0	0	0	0	0	0.0321761	0.0361878	0	0.00114679	0.00077388	0.139175	0.13	0.00990099
0.000105843	0.0663506		calamene_cis	0	0	0.11071	0.141082	0.0821094	0	0.4125	0	0	0	0	0	0	0	0	0	0	0	0	0	0	0	0	0	0	0	0	0	0	0	0	0	0	0	0	0	0	0	0.00338696	0	0	0	0	0	0	0
0.0229804	0.0247977		amorphene_a	0.183252	0.0782643	0.0132371	0	0	0	0	0	0	0	0	0	0.256359	0.250375	0.00194553	0.0113109	0	0	0	0	0	0	0	0	0	0	0	0	0	0.108091	0.0770788	0	0	0	0	0	0	0	0	0	0	0.00866463	0.00829157	0	0	0
0.0153038	0.0332248		aromadendrene	0	0	0	0	0	0	0	0	0.134703	0	0.230769	0.0104492	0	0	0	0	0	0	0.0032541	0	0	0	0	0	0	0	0	0	0	0	0	0.00846052	0	0.0811887	0	0.214993	0.00329567	0.00174978	0	0.0377645	0.11811	0.00688073	0.00357459	0	0	0
0.0113629	0.0496637		alloaromadendrene	0	0	0	0.0348806	0.0886242	0	0.1	0	0.16895	0	0.153846	0	0	0	0	0	0	0	0	0	0	0	0	0	0	0	0	0.00185501	0	0.0792474	0.0941581	0	0	0	0	0	0	0	0	0	0	0.0718654	0.116487	0	0	0
0.00212868	0.0134133		selinene_b	0	0.0214295	0.0409146	0.0913162	0	0	0	0	0	0	0	0.0563302	0	0	0	0	0	0	0	0	0	0	0	0.0023029	0.00289324	0	0	0	0	0	0	0	0	0	0	0	0.00659134	0	0	0	0	0	0	0	0.08	0
0.00273507	0.011963		calacorene_a	0.0870038	0.0445894	0	0	0	0	0	0	0	0	0	0	0	0	0	0	0	0	0	0	0	0	0	0	0	0	0	0	0	0.0875222	0	0	0	0	0	0	0	0	0	0	0	0	0	0	0	0
0	0.022831		cuparene	0	0	0.0120337	0.0680285	0.0478768	0	0.125	0	0	0	0	0	0	0	0	0	0	0	0	0	0	0	0	0	0	0	0	0	0	0	0	0	0	0	0	0	0	0	0	0	0	0	0	0	0	0
0.00135075	0.00948477		muurolene_g	0	0.0225609	0.0517449	0.0377593	0	0	0	0	0	0	0	0.0211238	0	0	0	0	0	0	0	0	0	0	0	0	0	0	0	0.00319062	0	0	0	0	0	0	0	0	0	0	0	0.0189095	0	0	0	0	0	0
0	0.00896877		cedrene_b	0	0	0	0.0624983	0.0361582	0	0	0	0	0	0	0	0	0	0	0	0	0	0	0	0	0	0	0	0	0	0	0	0	0	0	0	0	0	0	0	0	0	0	0	0	0	0	0	0	0
0.0010238	0.00796954		thujopsene	0	0	0	0.045004	0.042661	0	0	0	0	0	0	0.00522459	0	0	0	0	0	0	0	0	0	0	0	0	0	0	0	0	0.027537	0	0	0	0	0	0	0	0	0	0	0	0	0	0	0	0	0
0.00978804	0.00777577		cubebene_a	0	0	0.0373045	0	0.0538036	0	0	0	0	0	0	0.026123	0	0	0.00389105	0.00396365	0	0	0	0	0.146746	0	0	0	0	0	0	0	0	0	0.0446185	0	0	0	0	0	0	0	0	0	0	0.0438328	0.0361881	0	0	0
0.00113746	0.00744006		cadinene_g	0	0	0.0409146	0.0321613	0.0148789	0	0	0	0	0	0	0.00352064	0	0	0	0	0.0234114	0.00498504	0	0	0	0	0	0	0	0	0	0	0	0	0	0	0	0	0	0	0	0	0	0	0	0.00267584	0.00180572	0.0103093	0	0
0	0.00713483		selinene_d	0	0	0.0312876	0.051871	0	0	0	0	0	0	0	0	0	0	0	0	0	0	0	0	0	0	0	0	0	0	0	0	0	0	0	0	0	0	0	0	0	0	0	0	0	0	0	0	0	0
0.0028962	0.00622914		gurjunene_b	0	0	0.0168472	0	0.0541909	0	0	0	0	0	0	0.00522459	0	0	0	0	0	0	0	0	0	0	0	0	0	0	0	0	0	0	0	0	0	0	0	0	0.027307	0.000874891	0.0592718	0	0	0	0	0	0	0
0	0.00444261		cuprenene_g	0	0	0.00722022	0	0.0427274	0	0	0	0	0	0	0	0	0	0	0	0	0	0	0	0	0	0	0	0	0	0	0	0	0	0	0	0	0	0	0	0	0	0	0	0	0	0	0	0	0
0	0.00428026		cyperene	0	0	0.055355	0	0	0	0	0	0	0	0	0	0	0	0	0	0	0	0	0	0	0	0	0	0	0	0	0	0	0	0	0	0	0	0	0	0	0	0	0	0	0	0	0	0	0
0.00253414	0.00375712		bisabolene_a	0	0.0413284	0	0	0	0	0	0	0	0	0	0.00352064	0	0	0	0	0.00668896	0.00498504	0.0387663	0	0	0	0	0.000199812	0.000234161	0	0	0	0	0	0	0	0	0	0	0	0	0	0	0.0266976	0	0	0	0	0	0
0.000512447	0.00339502		cadinene_a	0	0	0.00601685	0.0322275	0	0	0	0	0	0	0	0	0	0	0	0	0	0	0	0	0	0	0	0	0	0	0	0.0163983	0	0	0	0	0	0	0	0	0	0	0	0	0	0	0	0	0	0
0.00488474	0.00269843		bisabolene_b	0	0	0.0348977	0	0	0	0	0	0	0	0	0.0140826	0	0	0.00194553	0.00502707	0	0	0	0	0.128284	0	0	0	0	0	0	0	0	0	0	0	0	0	0	0	0	0	0	0	0	0	0	0	0	0
0.0209665	0.00232623		elemene_b	0	0	0.0300842	0	0	0	0	0	0	0	0	0.00704128	0	0	0	0	0	0	0.000707414	0	0	0	0	0.00127704	0.00122709	0	0	0.0408845	0	0	0	0	0	0	0.603785	0	0.0160075	0	0	0	0	0	0	0.00515464	0	0
0	0.00232623		patchoulene_a	0	0	0.0300842	0	0	0	0	0	0	0	0	0	0	0	0	0	0	0	0	0	0	0	0	0	0	0	0	0	0	0	0	0	0	0	0	0	0	0	0	0	0	0	0	0	0	0
0	0.00204708		cyclosativene	0	0	0.0264741	0	0	0	0	0	0	0	0	0	0	0	0	0	0	0	0	0	0	0	0	0	0	0	0	0	0	0	0	0	0	0	0	0	0	0	0	0	0	0	0	0	0	0
0.000112495	0.000651345		selina_3_7_11_diene	0	0	0.00842359	0	0	0	0	0	0	0	0	0	0	0	0	0	0	0	0	0	0	0	0	0	0	0	0	0	0	0	0	0	0	0	0.00359985	0	0	0	0	0	0	0	0	0	0	0
0.0188898	0		himachalene_a	0	0	0	0	0	0	0	0	0	0	0	0	0	0	0	0	0	0	0	0	0	0	0	0	0	0	0	0	0	0	0	0	0.124345	0	0	0	0.417137	0.0629921	0	0	0	0	0	0	0	0
0.0287398	0		gurjunene_a	0	0	0	0	0	0	0	0	0	0	0	0	0	0	0	0	0	0	0	0	0	0	0	0	0	0	0	0	0.438552	0	0	0	0	0	0	0	0.377589	0.0139983	0	0.0825832	0	0.00127421	0.00567512	0	0	0
0.014124	0		cubebene_b	0	0	0	0	0	0	0	0	0	0	0	0.0104492	0.0342186	0.0427012	0.00389105	0.000290023	0	0	0	0	0	0	0	0	0	0	0	0.00675224	0.138705	0	0.034892	0	0	0	0	0	0.0244821	0.124672	0	0	0	0.0182212	0.00851268	0	0.04	0
0.00866737	0		cadinene_b	0	0	0	0	0	0	0	0	0	0	0	0	0	0	0	0	0	0	0	0	0	0	0	0.0411048	0.0398074	0	0	0	0	0	0	0	0	0	0	0	0	0	0.196444	0	0	0	0	0	0	0
0.0210096	0		gurjunene_y	0	0	0	0	0	0	0	0	0	0	0	0	0	0	0	0	0	0	0	0	0	0	0	0	0	0	0	0	0	0	0	0	0	0	0	0	0.027307	0.0944882	0	0	0	0.235729	0.314785	0	0	0
0.00138429	0		buinesene_a	0	0	0	0	0	0	0	0	0	0	0	0	0	0	0	0	0	0	0	0	0	0	0	0	0	0	0	0	0	0	0	0	0	0	0	0	0	0	0	0.0442974	0	0	0	0	0	0
0.00114582	0		himachalene_b	0	0	0	0	0	0	0	0	0	0	0	0	0	0	0	0	0	0	0	0	0	0	0	0	0	0	0	0	0	0	0	0	0	0	0	0	0	0	0	0.0366661	0	0	0	0	0	0
0.00105843	0		isosativene	0	0	0	0	0	0	0	0	0	0	0	0	0	0	0	0	0	0	0	0	0	0	0	0	0	0	0	0	0	0	0	0	0	0	0	0	0	0	0.0338696	0	0	0	0	0	0	0
0.00164504	0		selinene_g	0	0	0	0	0	0	0	0	0	0	0	0	0	0	0	0	0	0	0	0	0	0	0	0	0	0	0	0	0	0	0.0187718	0	0	0	0	0	0	0	0.0338696	0	0	0	0	0	0	0
0.00254355	0		caryophyllene_c_i	0	0	0	0	0	0	0	0	0	0	0	0.00352064	0	0	0	0	0	0	0	0	0	0	0	0.0232403	0.0224029	0	0	0	0	0	0	0.0145985	0	0	0	0	0.00188324	0.015748	0	0	0	0	0	0	0	0
0.000536329	0		curcumene_AR	0	0	0	0	0	0	0	0	0	0	0	0	0	0	0	0	0	0	0	0	0	0	0	0	0	0	0	0	0	0	0	0	0	0	0	0	0	0	0	0.0171625	0	0	0	0	0	0
0.029404	0		copaene_b	0	0	0	0	0	0	0	0	0	0	0	0.0156738	0	0	0	0	0	0	0	0	0	0	0	0.000870924	0.00122709	0	0.917962	0.00519403	0	0	0	0	0	0	0	0	0	0	0	0	0	0	0	0	0	0
0.00579189	0		longipinene	0	0	0	0	0	0	0	0	0	0	0	0.0156738	0	0	0.0116732	0.054331	0	0	0	0	0	0	0	0.0020658	0.00193633	0	0	0	0.0336563	0	0	0	0	0	0	0	0	0	0	0	0	0	0	0	0	0
0.00044008	0		bergamotene_b	0	0	0	0	0	0	0	0	0	0	0	0.0140826	0	0	0	0	0	0	0	0	0	0	0	0	0	0	0	0	0	0	0	0	0	0	0	0	0	0	0	0	0	0	0	0	0	0
0.00381399	0		germacrene_d	0	0	0	0	0	0	0	0	0	0	0	0.0140826	0	0	0	0	0	0	0	0	0	0	0	0	0	0	0	0	0	0	0.00935213	0	0	0	0	0	0	0	0	0	0	0.0498216	0.0487913	0	0	0.049505
0.000346852	0		humulene_b	0	0	0	0	0	0	0	0	0	0	0	0	0	0	0	0	0	0	0	0	0	0	0	0	0	0	0	0	0	0	0	0	0	0	0	0	0.00847458	0.00262467	0	0	0	0	0	0	0	0
0.00022004	0		acoradiene	0	0	0	0	0	0	0	0	0	0	0	0.00704128	0	0	0	0	0	0	0	0	0	0	0	0	0	0	0	0	0	0	0	0	0	0	0	0	0	0	0	0	0	0	0	0	0	0
0.00022004	0		humulene_g	0	0	0	0	0	0	0	0	0	0	0	0.00704128	0	0	0	0	0	0	0	0	0	0	0	0	0	0	0	0	0	0	0	0	0	0	0	0	0	0	0	0	0	0	0	0	0	0
0.0154653	0		bourbonene_b	0	0	0	0	0	0	0	0	0	0	0	0.00522459	0	0	0.0466926	0.0314192	0.0234114	0.0139581	0	0	0	0	0	0	0	0	0	0.000816205	0	0	0	0	0	0	0	0	0	0	0	0	0	0.194062	0.101194	0	0	0
0.000304505	0		ylangene_a	0	0	0	0	0	0	0	0	0	0	0	0.00522459	0	0	0	0	0	0	0	0	0	0	0	0.00222074	0.00229883	0	0	0	0	0	0	0	0	0	0	0	0	0	0	0	0	0	0	0	0	0
0.000163268	0		zingiberene_a	0	0	0	0	0	0	0	0	0	0	0	0.00522459	0	0	0	0	0	0	0	0	0	0	0	0	0	0	0	0	0	0	0	0	0	0	0	0	0	0	0	0	0	0	0	0	0	0
0.000142112	0		valencene	0	0	0	0	0	0	0	0	0	0	0	0	0.00178761	0.00275996	0	0	0	0	0	0	0	0	0	0	0	0	0	0	0	0	0	0	0	0	0	0	0	0	0	0	0	0	0	0	0	0
0.00011002	0		germacrene_b	0	0	0	0	0	0	0	0	0	0	0	0.00352064	0	0	0	0	0	0	0	0	0	0	0	0	0	0	0	0	0	0	0	0	0	0	0	0	0	0	0	0	0	0	0	0.00515464	0	0
0.00011002	0		patchoulene_b	0	0	0	0	0	0	0	0	0	0	0	0.00352064	0	0	0	0	0	0	0	0	0	0	0	0	0	0	0	0	0	0	0	0	0	0	0	0	0	0	0	0	0	0	0	0	0	0
0.00375689	0		chamigrene_b	0	0	0	0	0	0	0	0	0	0	0	0	0	0	0	0	0	0	0	0	0	0	0	0	0	0	0	0	0.115247	0	0.00497326	0	0	0	0	0	0	0	0	0	0	0	0	0	0	0
0	0		cubene_b	0	0	0	0	0	0	0	0	0	0	0	0	0	0	0	0	0	0	0	0	0	0	0	0	0	0	0	0	0	0	0	0	0	0	0	0	0	0	0	0	0	0	0	0	0	0
0.00122587	0		guaiene	0	0	0	0	0	0	0	0	0	0	0	0	0	0	0	0	0	0	0	0	0	0	0	0	0	0	0	0	0	0	0	0	0	0	0	0	0	0	0	0	0	0.0196228	0.019605	0	0	0
0	0		sesquithujene	0	0	0	0	0	0	0	0	0	0	0	0	0	0	0	0	0	0	0	0	0	0	0	0	0	0	0	0	0	0	0	0	0	0	0	0	0	0	0	0	0	0	0	0	0	0
0	0.00454545		vatirenene_b	0	0	0	0	0	0	0.05	0	0	0	0	0	0	0	0	0	0	0	0	0	0	0	0	0	0	0	0	0	0	0	0	0	0	0	0	0	0	0	0	0	0	0	0	0	0	0
0.000433452	0		aciphyllene	0	0	0	0	0	0	0	0	0	0	0	0	0	0	0	0	0	0	0	0	0	0	0	0.00718336	0.0066871	0	0	0	0	0	0	0	0	0	0	0	0	0	0	0	0	0	0	0	0	0
0.00606093	0		bourbonene_a	0	0	0	0	0	0	0	0	0	0	0	0	0	0	0	0	0	0	0	0	0	0	0	0.00633826	0.0105598	0	0	0	0	0	0	0	0.174141	0	0.00291076	0	0	0	0	0	0	0	0	0	0	0
0.00108977	0		cadina-1,2,4-diene	0	0	0	0	0	0	0	0	0	0	0	0	0	0	0	0	0	0	0	0	0	0	0	0	0	0	0	0	0	0	0.0348727	0	0	0	0	0	0	0	0	0	0	0	0	0	0	0
4.95191e-05	0		calarene	0	0	0	0	0	0	0	0	0	0	0	0	0	0	0	0	0	0	0	0	0	0	0	0	0	0	0	0	0	0	0	0	0	0	0	0	0	0	0	0	0	0	0.00158461	0	0	0
0.00104905	0		isoledene	0	0	0	0	0	0	0	0	0	0	0	0	0	0	0	0	0	0	0	0	0	0	0	0	0	0	0	0	0	0.0335696	0	0	0	0	0	0	0	0	0	0	0	0	0	0	0	0
0.00535946	0		ledene	0	0	0	0	0	0	0	0	0	0	0	0	0	0	0	0	0	0	0	0	0	0	0	0	0	0	0	0	0	0.110493	0.0198795	0	0	0	0	0	0	0	0	0	0	0.0147808	0.0263488	0	0	0
0.00871379	0		neoclovene_dihydro	0	0	0	0	0	0	0	0	0	0	0	0	0	0	0	0	0	0	0	0	0	0	0	0.140146	0.138695	0	0	0	0	0	0	0	0	0	0	0	0	0	0	0	0	0	0	0	0	0
0.0176261	0		selinene_a	0	0	0	0	0	0	0	0	0	0	0	0	0	0	0	0	0	0	0	0	0.148402	0	0	0	0	0	0	0	0	0.0415502	0	0.0928998	0	0	0.281182	0	0	0	0	0	0	0	0	0	0	0
0.0565753	0.0716846		no ID	0	0	0.149218	0.055	0	0.0315315	0.075	0.275591	0	0.22449	0	0	0.0404869	0.0504876	0.00583658	0.0177881	0.0635452	0.0478564	0	0.197219	0	0.0103685	0.00987354	0.230101	0.250281	0.108895	0	0	0	0	0.482846	0	0	0	0	0	0	0	0.0338696	0.237331	0	0	0	0	0	0
			Frac Known	0.145188	0.568481	0.0300842	0.234697	0.344798	0.427928	0.2	0.724409	0.696347	0.77551	0.615385	0.701873	0.164412	0.129237	0.689164	0.659753	0.83612	0.911266	0.957272	0.802781	0.243787	0.987508	0.988898	0.542949	0.52175	0.891105	0.082038	0.924909	0.246303	0.354422	0.0671265	0.884041	0.701514	0.918811	0.108523	0.785007	0.0880414	0.639983	0.145639	0.223971	0.88189	0.285041	0.271742	0.726804	0.73	0.128713
			Frac Unknown	0.854812	0.431519	0.969916	0.76537	0.655202	0.572072	0.8	0.275591	0.303653	0.22449	0.384615	0.298127	0.835588	0.870763	0.310836	0.340247	0.16388	0.0887338	0.0427278	0.197219	0.756213	0.0124915	0.0111019	0.457051	0.47825	0.108895	0.917962	0.0750909	0.753697	0.645578	0.932874	0.115959	0.298486	0.0811887	0.891477	0.214993	0.911959	0.360017	0.854361	0.776029	0.11811	0.714959	0.728258	0.273196	0.27	0.871287
			H_alpha	1.59773	1.89608	2.68186	2.79568	2.74596	1.24439	1.76875	0.942883	1.70538	0.839393	1.5911	2.57174	1.69421	1.71616	1.8263	1.90972	1.40623	0.78122	0.683806	1.659	1.81064	0.095891	0.0846565	1.58807	1.60682	0.969175	0.283719	0.373222	1.67808	1.82395	1.88105	0.52194	1.18194	1.00534	0.985053	1.74523	1.51287	1.77285	1.63053	2.18704	0.768877	2.08255	2.05355	1.53427	1.48187	0.95018
			D_alpha, effective species	4.9418	6.65971	14.6123	16.3738	15.5795	3.47081	5.86355	2.56737	5.50345	2.31496	4.90912	13.0886	5.44233	5.56315	6.21084	6.7512	4.08054	2.18414	1.9814	5.25404	6.11434	1.10064	1.08834	4.89428	4.98691	2.63577	1.32806	1.45241	5.35528	6.19627	6.5604	1.68529	3.26069	2.73285	2.67795	5.72719	4.53975	5.88761	5.10659	8.90884	2.15734	8.02491	7.79554	4.63795	4.40118	2.58618
			number species	6	10	21	18	17	5	8	4	6	4	5	35	9	9	15	15	9	9	9	6	7	4	4	16	16	5	2	9	9	8	14	5	4	4	6	6	16	14	11	15	5	17	19	10	9	7
			fraction effective species	0.823633	0.665971	0.695824	0.909656	0.916443	0.694163	0.732943	0.641843	0.917242	0.57874	0.981825	0.373959	0.604704	0.618128	0.414056	0.45008	0.453394	0.242682	0.220156	0.875674	0.873477	0.27516	0.272086	0.305893	0.311682	0.527154	0.66403	0.161379	0.595031	0.774534	0.4686	0.337059	0.815172	0.683211	0.446325	0.954532	0.283735	0.420544	0.464236	0.593923	0.431468	0.472053	0.410291	0.463795	0.48902	0.369454
[truncated: 20 more columns]

## Sheet: Table S3. SQT Frac - Categories
		Concentrations							Emissions
		Scots Pine	Amazon	SE US	CA Pine Forest	CO Pine Forest	Boreal Forest	Savannah S. Africa	Model	Healthy Trees	Stressed Trees	Shrubs	Amazon soils	Wetlands	Boreal Floor	Tundra
Known k_O3	References included:	40	38	26	48	70	24, 49 ,71	72	*	28, 29, 41, 76, 77, 78, 79, 80, 82, 83, 84	29, 41, 77, 78, 80, 81, 82, 83, 84	84, 85, 86	73	27	74, 75	87
1.2e-14	caryophyllene_b	0.0492212	0	0.075308	0	0.1375	0.436017	0	0.352064	0.107449	0.212427	0.0899214	0.247292	0	0.456884	0.0354064
5.6e-16	farnescene_b	0.128956	0	0	0.135135	0	0.0519042	0	0.0352064	0.188147	0.0657808	0.144244	0.06945	0	0.0276454	0
5.9e-16	farnescene_a	0.178657	0	0.0130482	0.211712	0	0	0	0.0352064	0.216265	0.284933	0.0379094	0.00228732	0.138865	0	0
1.2e-14	humulene_a	0	0	0.0219373	0	0	0.0365297	0.153846	0.0704128	0.0249814	0.0185635	0.140065	0.0431328	0.00338696	0.0430255	0.00518641
1.5e-16	copaene_a	0	0.0300842	0.0476414	0	0	0	0	0.104492	0.0371724	0.0262547	0.107107	0	0	0	0.237393
5e-19	longifolene	0	0	0.0398008	0.0810811	0.0625	0.0289193	0	0.0783689	0.013069	0.0134382	0.018033	0	0	0	0.000405366
2.8e-17	cedrene_a	0	0	0.0920119	0	0	0	0	0.0156738	0	0	0.0204495	0.00184987	0	0	0
1e-17	isolongifolene	0	0	0	0	0	0.101979	0.230769	0.00522459	0	0	0.019775	0	0.00338696	0.0016814	0
0	longicyclene	0	0	0	0	0	0.07674	0.230769	0.00522459	0.0104682	0	0	0	0	0.0236938	0
	cadinene_d	0.260937	0.158845	0.0518918	0	0	0	0	0.00352064	0.0665653	0.0660639	0.0131295	0	0.461473	0.119215	0.0405108
	bergamotene_a	0	0	0.0428575	0.540541	0	0	0	0.0281651	0	0.00527473	0	0.0223764	0	0	0
	muurolene_a	0.143015	0.108303	0.0581069	0	0.0375	0	0	0.00352064	0.0131495	0.0711196	0.00544222	0	0.0321761	0.0180939	0.000960334
	calamene_cis	0	0.11071	0.111596	0	0.4125	0	0	0	0	0	0	0	0.00338696	0	0
	amorphene_a	0.130758	0.0132371	0	0	0	0	0	0	0.0334856	0.0389996	0.0128465	0	0	0	0.0084781
	aromadendrene	0	0	0	0	0	0.0449011	0.230769	0.0104492	0.000295828	0	0.0507736	0.00252272	0	0.0779374	0.00522766
	alloaromadendrene	0	0	0.0617524	0	0.1	0.0563166	0.153846	0	0.00720431	0.000265002	0.015693	0	0	0	0.0941764
	selinene_b	0.0107148	0.0409146	0.0456581	0	0	0	0	0.0563302	0.000209355	0.00041332	0	0.00329567	0	0	0
	calacorene_a	0.0657966	0	0	0	0	0	0	0	0.00795656	0	0	0	0	0	0
	cuparene	0	0.0120337	0.0579526	0	0.125	0	0	0	0	0	0	0	0	0	0
	muurolene_g	0.0112804	0.0517449	0.0188797	0	0	0	0	0.0211238	0	0.000455803	0	0	0	0.00945474	0
	cedrene_b	0	0	0.0493282	0	0	0	0	0	0	0	0	0	0	0	0
	thujopsene	0	0	0.0438325	0	0	0	0	0.00522459	0.00250336	0	0	0	0	0	0
	cubebene_a	0	0.0373045	0.0269018	0	0	0	0	0.026123	0.000707464	0.0220961	0.00743641	0	0	0	0.0400105
	cadinene_g	0	0.0409146	0.0235201	0	0	0	0	0.00352064	0.00212831	0.000712149	0	0	0	0	0.00224078
	selinene_d	0	0.0312876	0.0259355	0	0	0	0	0	0	0	0	0	0	0	0
	gurjunene_b	0	0.0168472	0.0270955	0	0	0	0	0.00522459	0	0	0	0.0140909	0.0592718	0	0
	cuprenene_g	0	0.00722022	0.0213637	0	0	0	0	0	0	0	0	0	0	0	0
	cyperene	0	0.055355	0	0	0	0	0	0	0	0	0	0	0	0	0
	bisabolene_a	0.0206642	0	0	0	0	0	0	0.00352064	0.00415046	0.000745601	0	0	0	0.0133488	0
	cadinene_a	0	0.00601685	0.0161137	0	0	0	0	0	0	0.00234262	0	0	0	0	0
	bisabolene_b	0	0.0348977	0	0	0	0	0	0.0140826	0.000353732	0.0197626	0	0	0	0	0
	elemene_b	0	0.0300842	0	0	0	0	0	0.00704128	0.000180405	0.00601594	0.100631	0.00800377	0	0	0
	patchoulene_a	0	0.0300842	0	0	0	0	0	0	0	0	0	0	0	0	0
	cyclosativene	0	0.0264741	0	0	0	0	0	0	0	0	0	0	0	0	0
	selina_3_7_11_diene	0	0.00842359	0	0	0	0	0	0	0	0	0.000599975	0	0	0	0
	himachalene_a	0	0	0	0	0	0	0	0	0	0	0.0207241	0.240065	0	0	0
	gurjunene_a	0	0	0	0	0	0	0	0	0.0398683	0	0	0.195794	0	0.0412916	0.00347466
	cubebene_b	0	0	0	0	0	0	0	0.0104492	0.0164278	0.00714765	0.00581533	0.074577	0	0	0.0133669
	cadinene_b	0	0	0	0	0	0	0	0	0.0037368	0.00568677	0	0	0.196444	0	0
	gurjunene_y	0	0	0	0	0	0	0	0	0	0	0	0.0608976	0	0	0.275257
	buinesene_a	0	0	0	0	0	0	0	0	0	0	0	0	0	0.0221487	0
	himachalene_b	0	0	0	0	0	0	0	0	0	0	0	0	0	0.0183331	0
	isosativene	0	0	0	0	0	0	0	0	0	0	0	0	0.0338696	0	0
	selinene_g	0	0	0	0	0	0	0	0	0	0	0.00312863	0	0.0338696	0	0
	caryophyllene_c_i	0	0	0	0	0	0	0	0.00352064	0.00211275	0.00320042	0.00243309	0.00881564	0	0	0
	curcumene_AR	0	0	0	0	0	0	0	0	0	0	0	0	0	0.00858127	0
	copaene_b	0	0	0	0	0	0	0	0.0156738	0.0835303	0.000917304	0	0	0	0	0
	longipinene	0	0	0	0	0	0	0	0.0156738	0.00536986	0.0157998	0	0	0	0	0
	bergamotene_b	0	0	0	0	0	0	0	0.0140826	0	0	0	0	0	0	0
	germacrene_d	0	0	0	0	0	0	0	0.0140826	0	0	0.00155869	0	0	0	0.0493064
	humulene_b	0	0	0	0	0	0	0	0	0	0	0	0.00554962	0	0	0
	acoradiene	0	0	0	0	0	0	0	0.00704128	0	0	0	0	0	0	0
	humulene_g	0	0	0	0	0	0	0	0.00704128	0	0	0	0	0	0	0
	bourbonene_b	0	0	0	0	0	0	0	0.00522459	0.0106179	0.0110875	0	0	0	0	0.147628
	ylangene_a	0	0	0	0	0	0	0	0.00522459	0.000201885	0.000328404	0	0	0	0	0
	zingiberene_a	0	0	0	0	0	0	0	0.00522459	0	0	0	0	0	0	0
	valencene	0	0	0	0	0	0	0	0	0.00016251	0.00039428	0	0	0	0	0
	germacrene_b	0	0	0	0	0	0	0	0.00352064	0	0	0	0	0	0	0
	patchoulene_b	0	0	0	0	0	0	0	0.00352064	0	0	0	0	0	0	0
	chamigrene_b	0	0	0	0	0	0	0	0	0.010477	0	0.000828877	0	0	0	0
	cubene_b	0	0	0	0	0	0	0	0	0	0	0	0	0	0	0
	guaiene	0	0	0	0	0	0	0	0	0	0	0	0	0	0	0.0196139
	sesquithujene	0	0	0	0	0	0	0	0	0	0	0	0	0	0	0
	vatirenene_b	0	0	0	0	0.05	0	0	0	0	0	0	0	0	0	0
	aciphyllene	0	0	0	0	0	0	0	0	0.000653033	0.0009553	0	0	0	0	0
	bourbonene_a	0	0	0	0	0	0	0	0	0.000576206	0.00150854	0.0295086	0	0	0	0
	cadina-1,2,4-diene	0	0	0	0	0	0	0	0	0	0	0.00581211	0	0	0	0
	calarene	0	0	0	0	0	0	0	0	0	0	0	0	0	0	0.000792305
	isoledene	0	0	0	0	0	0	0	0	0.00305178	0	0	0	0	0	0
	ledene	0	0	0	0	0	0	0	0	0.0100449	0	0.00331326	0	0	0	0.0205648
	neoclovene_dihydro	0	0	0	0	0	0	0	0	0.0127405	0.0198136	0	0	0	0	0
	selinene_a	0	0	0	0	0	0	0	0	0.00377729	0.0212003	0.062347	0	0	0	0
	no ID	0	0.149218	0.0275	0.0315315	0.075	0.166693	0	0	0.0602081	0.0562963	0.0804744	0	0.0338696	0.118666	0
	Frac Known	0.356834	0.0300842	0.289748	0.427928	0.2	0.732089	0.615385	0.701873	0.597553	0.621397	0.577504	0.364012	0.145639	0.55293	0.278392
	Frac Unknown	0.643166	0.969916	0.710286	0.572072	0.8	0.267911	0.384615	0.298127	0.402447	0.378603	0.422496	0.635988	0.854361	0.44707	0.721608
	H_alpha	1.97318	2.68186	2.99051	1.24439	1.76875	1.76868	1.5911	2.57174	2.57698	2.38968	2.6813	2.0059	1.63053	1.90164	2.08545
	D_alpha, effective species	7.19351	14.6123	19.8959	3.47081	5.86355	5.8631	4.90912	13.0886	13.1573	10.91	14.604	7.43281	5.10659	6.69688	8.04823
	number species	10	21	23	5	8	9	5	35	37	32	27	16	11	15	19
	fraction effective species	0.719351	0.695824	0.865038	0.694163	0.732943	0.651455	0.981825	0.373959	0.355602	0.340938	0.54089	0.464551	0.464236	0.446459	0.423591
